# Supplementary material for: Machine learning for early detection of sepsis: an internal and temporal validation study
Source: JAMIA Open. 2020 Apr 11;3(2):252–60. doi: 10.1093/jamiaopen/ooaa006 (PMC7382639; doi:10.1093/jamiaopen/ooaa006)
Supplement: ooaa006_Supplementary_Data [file ooaa006_supplementary_data.zip]

Archive with 11 entries (10 files):
- ooaa006-Suppl_Data/
- ooaa006-Suppl_Data/Supplemental Table 3.docx
- ooaa006-Suppl_Data/Supplemental Figure 1.pdf
- ooaa006-Suppl_Data/Supplemental Figure 2.pdf
- ooaa006-Suppl_Data/Supplemental Figure 3.pdf
- ooaa006-Suppl_Data/Supplemental Figure 4.pdf
- ooaa006-Suppl_Data/Supplemental Figure 5.pdf
- ooaa006-Suppl_Data/Supplemental Figure 6.pdf
- ooaa006-Suppl_Data/Supplemental Figure 7.pdf
- ooaa006-Suppl_Data/Supplemental Table 1.docx
- ooaa006-Suppl_Data/Supplemental Table 2.docx
